# Supplementary material for: MUC13 drives cancer aggressiveness and metastasis through the YAP1-dependent pathway
Source: Life Sci Alliance. 2023 Oct 4;6(12):e202301975. doi: 10.26508/lsa.202301975 (PMC10551643; doi:10.26508/lsa.202301975)
Supplement: Supplementary file 1 [file LSA-2023-01975_TableS1.xlsx]

## Sheet: Supplementary Table 1
Supplementary Table 1
	#	Gene	Phos Site	Change
	1	AKT1/2/3	T308	UP
	2	p53	S46	UP
	3	𝜷-Catenin	total	UP
	4	FAK	Y397	UP
	5	GSK-𝜶/𝜷	S21/S9	UP
	6	ERK1/2	T202/Y204T18 5/Y187	Down
	7	MSK1/2	S376/S360	Down
	8	CREB	S133	Down
	9	AMPK𝜶1	T183	UP
	10	P70 S6 kinase	T421/S424	UP
	11	p53	S15	Down
	12	c-Jun	S63	UP
