# Supplementary material for: MUC13 drives cancer aggressiveness and metastasis through the YAP1-dependent pathway
Source: Life Sci Alliance. 2023 Oct 4;6(12):e202301975. doi: 10.26508/lsa.202301975 (PMC10551643; doi:10.26508/lsa.202301975)
Supplement: Supplementary file 2 [file LSA-2023-01975_TableS2.xlsx]

## Sheet: Supplementary Table 2
Supplementary Table 2		Staining Localization of Mice Tumors
		Lung						Kidney
			V			MUC13			V			MUC13
		Membrane	Cytoplasm	Nuclear	Membrane	Cytoplasm	Nuclear	Membrane	Cytoplasm	Nuclear	Membrane	Cytoplasm	Nuclear
	YAP1	✗	✓	✓	✗	✓	✓	✗	✓	✗	✓	✓	✓
	MUC13	✓	✓	✗	✓	✓	✗	✗	✗	✗	✓	✓	✓
	𝜷-catenin	✗	✓	✓	✗	✓	✓	✓	✓	✗	✓	✓	✓
