# Supplementary material for: MUC13 drives cancer aggressiveness and metastasis through the YAP1-dependent pathway
Source: Life Sci Alliance. 2023 Oct 4;6(12):e202301975. doi: 10.26508/lsa.202301975 (PMC10551643; doi:10.26508/lsa.202301975)
Supplement: Supplementary file 3 [file LSA-2023-01975_TableS3.xlsx]

## Sheet: Supplementary Table 3
Supplementary Table 3		METs Count of Mice Tumors
		Vector				MUC13
	Mouse	1	2	3	4	5	6	7	8
	Lung
	MacroMET (>400mM)
		2	0	0	1	29	15	5	24
	MicroMET(<400mM)
		2	0	5	4	17	14	2	23
	Kidney
	MacroMET (>400mM)
		0	0	0	0	8	25	16	15
	MicroMET(<400mM
		0	0	0	0	2	3	2	3
