# Supplementary material for: MUC13 drives cancer aggressiveness and metastasis through the YAP1-dependent pathway
Source: Life Sci Alliance. 2023 Oct 4;6(12):e202301975. doi: 10.26508/lsa.202301975 (PMC10551643; doi:10.26508/lsa.202301975)
Supplement: Supplementary file 4 [file LSA-2023-01975_TableS4.xlsx]

## Sheet: Supplementary Table 4
Supplementary Table 4
		MUC13		YAP1
		Vector	MUC13	Vector	MUC13
	Lung	0	0.2333	0.4625	0.7667
	Kidney	0	0.3625	0	0.6375
