# Supplementary material for: MUC13 drives cancer aggressiveness and metastasis through the YAP1-dependent pathway
Source: Life Sci Alliance. 2023 Oct 4;6(12):e202301975. doi: 10.26508/lsa.202301975 (PMC10551643; doi:10.26508/lsa.202301975)
Supplement: Supplementary file 5 [file LSA-2023-01975_TableS5.xlsx]

## Sheet: Supplementary Table 6
Supplementary Table 5
	shMUC13
	Clone #	Sequence
	1	5’ CCGGCCACAGAAGACAATCAATCATCTCGAGATGATTGATTGTCTTCTGTGGTTTTTTG 3’
	2	5' CCGGCCCAGAAGAGAAACATTCCATCTCGAGATGGAATGTTTCTCTTCTGGGTTTTTTG 3’
	3	5’ CCGGGCACAGCACAAGCAATGCTTACTCGAGTAAGCATTGCTTGTGCTGTGCTTTTTTG 3'
	4	5’ CCGGGCAACTCAGCTGATGCTGTAACTCGAGTTACAGCATCAGCTGAGTTGCTTTTTTG 3’
	5	5’ CCGGCAACCACAGAAACTGCGACTACTCGAGTAGTCGCAGTTTCTGTGGTTGTTTTTTG 3’
