# Supplementary material for: MUC13 drives cancer aggressiveness and metastasis through the YAP1-dependent pathway
Source: Life Sci Alliance. 2023 Oct 4;6(12):e202301975. doi: 10.26508/lsa.202301975 (PMC10551643; doi:10.26508/lsa.202301975)
Supplement: Supplementary file 6 [file LSA-2023-01975_TableS6.xlsx]

## Sheet: Supplementary Table 5
Supplementary Table 6
	Gene	Forward	Reverse
	MUC13	CAG ACA GTG AGT CAA CCA CAA A	GGA CTT GTG CTG TTT AGG GT
	C-Myc	TTGTACGGGTTCCCATGAAT	AACAGCACAGAAAGGCCAGT
	Axin 2	AGCCAAAGCGATCTACAAAAGG	AAGTCAAAAACATCTGGTAGGCA
	Cyclin D1	CCG CTG GCC ATG AAC TAC CT	ACG AAG GTC TGC GCG TGT T
	B-actin	GCA TGG GTC AGA AGG ATT CC	AGG ATG CCT CTC TTG CTC TG
